# Supplementary material for: Exploring the Potential of Broadband Complementary Metal Oxide Semiconductor Micro-Coil Nuclear Magnetic Resonance for Environmental Research
Source: Molecules. 2023 Jun 29;28(13):5080. doi: 10.3390/molecules28135080 (PMC10343494; doi:10.3390/molecules28135080)
Supplement: Supplementary file 1 [file molecules-28-05080-s001.zip]

Archive with 1 entries (1 files):
- molecules-2455572-supplementary.pdf
